# Supplementary material for: Draft genome assembly of the Aral barbell Luciobarbus brachycephalus using PacBio sequencing
Source: Genome Biol Evol. 2021 Jul 13;13(7):evab131. doi: 10.1093/gbe/evab131 (PMC8489429; doi:10.1093/gbe/evab131)
Supplement: evab131_Supplementary_Data [file evab131_Supplementary_Data.zip]

Archive with 3 entries (2 files):
- suppl_data/
- suppl_data/revised supplementary tables(S1-S7)(MS GBE-210442).docx
- suppl_data/Supplementary_info_legends_210442.docx
